# Supplementary material for: Smartphone-Based Body Location-Independent Functional Mobility Analysis in Patients with Parkinson’s Disease: A Step towards Precise Medicine
Source: J Pers Med. 2022 May 19;12(5):826. doi: 10.3390/jpm12050826 (PMC9143184; doi:10.3390/jpm12050826)
Supplement: Supplementary file 1 [file jpm-12-00826-s001.zip]

Archive with 3 entries (2 files):
- jpm-1716784/
- jpm-1716784/jpm-1716784-supplementary-sendto conversion.pdf
- jpm-1716784/jpm-1716784.mp4
